# Supplementary material for: Methotrexate and Non-Surgical Periodontal Treatment Change the Oral–Gut Microbiota in Rheumatoid Arthritis: A Prospective Cohort Study
Source: Microorganisms. 2023 Dec 29;12(1):68. doi: 10.3390/microorganisms12010068 (PMC10820502; doi:10.3390/microorganisms12010068)
Supplement: Supplementary file 1 [file microorganisms-12-00068-s001.zip]

Archive with 1 entries (1 files):
- microorganisms-2782100-supplementary.pdf
